# Supplementary material for: Spontaneous Water-Promoted Self-Aggregation of a Hydrophilic Gold(I) Complex Due to Ligand Sphere Rearrangement
Source: Molecules. 2023 Jul 27;28(15):5680. doi: 10.3390/molecules28155680 (PMC10420115; doi:10.3390/molecules28155680)
Supplement: Supplementary file 1 [file molecules-28-05680-s001.zip]

Archive with 1 entries (1 files):
- molecules-2519246-supplementary.pdf
